# Supplementary material for: Synthesis and Optimization of Ni-Based Nano Metal–Organic Frameworks as a Superior Electrode Material for Supercapacitor
Source: Nanomaterials (Basel). 2024 Feb 13;14(4):353. doi: 10.3390/nano14040353 (PMC10892306; doi:10.3390/nano14040353)
Supplement: Supplementary file 1 [file nanomaterials-14-00353-s001.zip]

Archive with 1 entries (1 files):
- nanomaterials-2804695-supplementary.pdf
